# Supplementary material for: The Lyme Borreliosis Spatial Footprint in the 21st Century: A Key Study of Slovenia
Source: Int J Environ Res Public Health. 2021 Nov 17;18(22):12061. doi: 10.3390/ijerph182212061 (PMC8619322; doi:10.3390/ijerph182212061)
Supplement: Supplementary file 1 [file ijerph-18-12061-s001.zip]

Archive with 1 entries (1 files):
- ijerph-1379263-supplementary.pdf
